# Supplementary material for: Analysis of electric cigarette liquid effect on mouse brain tumor growth through EGFR and ERK activation
Source: PLoS One. 2021 Sep 8;16(9):e0256730. doi: 10.1371/journal.pone.0256730 (PMC8425573; doi:10.1371/journal.pone.0256730)
Supplement: S2 Raw images — (XLSX) [file pone.0256730.s002.xlsx]

## Sheet: U87MG
CSC2
wells of w/o sphere	0	10	20	50										0	5	25	50	100
Control	20	16	12	6										24	24	20	12	8
39.5ng/ml	18	13	10	2										24	18	9	4	0
%	0	10	20	50
Control	100	80	60	30
39.5ng/ml	90	65	50	10
%	0	10	20	50
Control	100	80	60	30
39.5ng/ml	90	65	50	10
0
%	0	10	20	50
Control	0	-0.321928	-0.736966	-1.73697
39.5ng/ml	-0.152003	-0.621488	-1	-3.32193
		p value=	4.16e-09	**
								y axis:	Log fraction without spheres
								x axis:	Number of Cells
