# Supplementary material for: Analysis of electric cigarette liquid effect on mouse brain tumor growth through EGFR and ERK activation
Source: PLoS One. 2021 Sep 8;16(9):e0256730. doi: 10.1371/journal.pone.0256730 (PMC8425573; doi:10.1371/journal.pone.0256730)
Supplement: S3 Raw images — (XLSX) [file pone.0256730.s003.xlsx]

## Sheet: Sheet1
	Control			E-liquid 39.5ng/ml			TTEST-Pvalue
D0	183136	200927	201641	188847	185150	205253	0.815808
D3	594872	510737	510214	672198	684344	695327	0.00734997
D5	1296575	1353879	1133502	1407572	1630789	1587268	0.0418356
